# Supplementary material for: Achieving Textbook Outcomes after Laparoscopic Resection in Posterosuperior Segments of the Liver: The Impact of the Learning Curve
Source: Cancers (Basel). 2024 Feb 25;16(5):930. doi: 10.3390/cancers16050930 (PMC10931370; doi:10.3390/cancers16050930)
Supplement: Supplementary file 1 [file cancers-16-00930-s001.zip]

Archive with 1 entries (1 files):
- cancers-2841931-supplementary.pdf
